# Supplementary material for: HIBLUP: an integration of statistical models on the BLUP framework for efficient genetic evaluation using big genomic data
Source: Nucleic Acids Res. 2023 Feb 22;51(8):3501–12. doi: 10.1093/nar/gkad074 (PMC10164590; doi:10.1093/nar/gkad074)
Supplement: gkad074_Supplemental_Files [file gkad074_supplemental_files.zip]

Archive with 8 entries (8 files):
- Supplementary Figure S1.docx
- Supplementary File S1.zip
- Supplementary File S2.zip
- Supplementary materials.docx
- Supplementary Notes.docx
- Supplementary Table S1.xlsx
- Supplementary Table S2.xlsx
- Supplementary Table S3.xlsx
