# Supplementary material for: HIBLUP: an integration of statistical models on the BLUP framework for efficient genetic evaluation using big genomic data
Source: Nucleic Acids Res. 2023 Feb 22;51(8):3501–12. doi: 10.1093/nar/gkad074 (PMC10164590; doi:10.1093/nar/gkad074)
Supplement: gkad074_Supplemental_Files [file gkad074_supplemental_files.zip › Supplementary Table S1.xlsx]

## Sheet: Sheet1
Supplementary Table S1. Comparisons of computational cost on time and memory of variance components estimation for GBLUP model.
Software	Language	Version		Relationship Matrix				Single trait model			Multiple traits model
				Type	Time (s)	Memory (GB)		Time (s)	Memory (GB)		Time (s)	Memory (GB)
BLUPF90	Fortran	1.148		G-1	150	11.96		629	6.12		4190	15.09
ASReml	Fortran	SA-4.20		G-1	914	43.22		432	3.79		4129	12.48
GCTA	C++	1.93.2		G	29	1.12		198	5.47		420	18.1
MTG2	Fortran	2.22		G	396	17.67		144	3.15		292	5.68
LDAK	C	5.1		G	34	1.17		31	4.3		N/A	N/A
Sommer	R+Rcpp	4.15		G	809	183		374	16.28		3172	41.05
HIBLUP	C++	1.2.0		G	14	1.13		36	2.41		171	6.56
				G-1	17	1.13
Note: “G” is the relationship matrix derived from genotypic information (n=10,000), “G-1” is the inverse of “G”, “N/A” means the corresponding function is unavailable, the number of phenotypic records is 10,000. All the experiments were computed on a Red Hat Enterprise Linux server with 2.20 GHz Intel(R) Xeon(R) 32 CPUs E7-8880 v4 and 125 GB memory.
