# Supplementary material for: HIBLUP: an integration of statistical models on the BLUP framework for efficient genetic evaluation using big genomic data
Source: Nucleic Acids Res. 2023 Feb 22;51(8):3501–12. doi: 10.1093/nar/gkad074 (PMC10164590; doi:10.1093/nar/gkad074)
Supplement: gkad074_Supplemental_Files [file gkad074_supplemental_files.zip › Supplementary Table S2.xlsx]

## Sheet: Sheet1
Supplementary Table S2: The estimated variance components from various software tools on simulated dataset.
Software	Single trait model						Multiple traits model
	N_Iter	Trait1_Vr1	Trait1_Vr2	Trait1_Vg	Trait1_Ve		N_iter	Trait1_Vg	Trait1_Ve	Trait2_Vg	Trait2_Ve	COVg	COVe
BLUPF90	6	10.34	10	9.42	70.18		15	9.6	252.52	36.36	179.56	2.77	76.99
ASReml	5	10.34	10	9.3	70.31		9	9.44	252.7	35.73	180.2	2.69	77.08
GCTA	22	10.34	10	9.3	70.32		14	9.43	252.7	35.74	180.23	2.69	77.09
MTG2	7	10.34	10	9.3	70.32		7	9.43	252.7	35.73	180.23	2.68	77.09
LDAK	3	10.34	10	9.29	70.32		NA	NA	NA	NA	NA	NA	NA
Sommer	6	10.34	10	9.3	70.32		8	9.44	252.69	35.74	180.23	2.68	77.09
HIBLUP	5	10.34	10,00	9.3	70.32		6	9.43	252.7	35.74	180.23	2.68	77.09
Note: “N_Iter” is the number of iteration of AIREML, “Vr”, “Vg” and “Ve” are the variance components of environmental random effect, genetic random effect, and residuals, respectively. “COVg” and “COVe” are the covariances between two traits at genetic random effect and residuals. “N/A” means the corresponding function is unavailable.
