# Supplementary material for: HIBLUP: an integration of statistical models on the BLUP framework for efficient genetic evaluation using big genomic data
Source: Nucleic Acids Res. 2023 Feb 22;51(8):3501–12. doi: 10.1093/nar/gkad074 (PMC10164590; doi:10.1093/nar/gkad074)
Supplement: gkad074_Supplemental_Files [file gkad074_supplemental_files.zip › Supplementary Table S3.xlsx]

## Sheet: Sheet1
Supplementary Table S3. Comparisons of computational cost on time and memory using different algorithms in HIBLUP to solve the mixed model equation for SSGBLUP model.
Time (s)/Memory (GB)	N	Algorithms	Number of phenotypic records
			Single trait model						Multiple traits model
			625	1250	2500	5000	10000		625	1250	2500	5000	10000
Number of genotyped individuals	625	Chol or LU	1/0.21	1/0.24	1/0.28	1/0.63	2/1.41		1/0.21	1/0.24	1/0.54	2/1.23	9/3.68
	1250		1/0.21	1/0.24	1/0.28	1/0.63	2/1.41		1/0.21	1/0.24	1/0.54	2/1.22	9/3.67
	2500		1/0.21	1/0.24	1/0.28	1/0.63	2/1.41		1/0.21	1/0.24	1/0.54	2/1.24	9/3.67
	5000		1/0.21	1/0.24	1/0.28	1/0.63	2/1.43		1/0.21	1/0.23	1/0.54	2/1.25	9/3.66
	10000		1/0.21	1/0.24	1/0.28	1/0.71	2/1.54		1/0.21	1/0.24	1/0.54	2/1.36	11/3.83
	625	PCG	1/0.21	1/0.24	1/0.28	1/0.38	3/1.13		1/0.21	1/0.24	1/0.28	2/0.94	12/3.36
	1250		1/0.21	1/0.24	1/0.28	1/0.38	3/1.13		1/0.21	1/0.24	1/0.28	2/0.94	12/3.37
	2500		1/0.21	1/0.24	1/0.28	1/0.38	3/1.13		1/0.21	1/0.24	1/0.29	2/0.94	11/3.37
	5000		1/0.21	1/0.24	1/0.28	1/0.38	3/1.13		1/0.21	1/0.24	1/0.28	2/0.94	15/3.37
	10000		1/0.21	1/0.24	1/0.28	1/0.38	3/1.13		1/0.21	1/0.24	1/0.28	2/0.94	14/3.37
Note: values in each cell represent “Time (s)/Memory (GB)”. The genotyped individuals are randomly selected from pedigree, and the total number of predicted individuals is 10,000. All the experiments were computed on a Red Hat Enterprise Linux sever with 2.20 GHz Intel(R) Xeon(R) 32 CPUs E7-8880 v4 and 125 GB memory.
